# Supplementary material for: Spatio-temporal dynamics of urban medical system carrying capacity and their obstacle factors: A case study of Yangtze River Delta urban agglomeration
Source: PLoS One. 2025 Apr 9;20(4):e0319638. doi: 10.1371/journal.pone.0319638 (PMC11981656; doi:10.1371/journal.pone.0319638)
Supplement: S1 Appendix 1 — Raw data. (XLSX) [file pone.0319638.s001.xlsx]

## Sheet: 2011
City	Proportion of medical financial expenditure	Basic health insurance participation rate	Level of urbanization	Urban Digital Development Index	Disposable income per capita	Number of beds	Number of practicing (assistant) physicians	Number of registered nurses	Number of hospitals	Number of resident urban population
Shanghai	4.9	0.839	88.9	89	36230	107130	52067	58892	308	2355.53
Nanjing	5.88	0.837013	79.73	73.4	32200	34503	18130	20954	183	810.91
Wuxi	5.19	0.6449	72.23	75.9	31638	27334	12265	12869	110	643.22
Changzhou	5.44	0.836572	65.2	61.7	29829	16936	10376	8550	30	464.97
Suzhou	4.59	0.883536	71.31	70.6	33070	42972	19518	19607	150	1051.87
Nantong	6.8	0.966623	57.6	63.9	25094	29100	13400	11371	107	728.91
Yangzhou	5.71	0.823175	57.9	56.3	24780	16909	8066	7735	76	446.3
Zhenjiang	6.01	0.7357	63.02	58.6	26637	10940	5684	5618	35	313.43
Yancheng	7.2	0.895	54	55.3	19414	24327	9903	8445	126	723.74
Taizhou	3.54	0.993747	56.81	56.5	23597	16106	8620	5820	46	462.6
Hangzhou	6.87	1.55295	73.9	85.9	34065	45291	25773	25231	167	873.8
Ningbo	6.28	0.918095	69	76.3	34058	27127	18351	16575	106	762.8
Wenzhou	8.8	0.833417	66.3	59.1	31749	22783	19330	14128	104	914.3
Huzhou	6.9	0.889008	53.3	51.1	29367	10599	5942	5626	39	289.9
Jiaxing	6.41	1.29053	54.4	58.9	31520	16272	8046	9070	45	453.1
Shaoxing	7.53	0.914234	59.3	57.6	33273	16849	10091	8528	40	493.4
Jinhua	8.84	0.878786	60	62.2	28593	17588	11989	9257	72	538.6
Taizhou	6.32	0.992582	56	57.3	30490	17536	12606	10227	35	599.9
Zhoushan	6.2	0.58204	64.3	32.8	30496	4044	2659	2335	21	113.7
Hefei	6.5	0.980735	64.6	64.8	22459	34251	14011	15991	132	752.08
Wuhu	6.57	1.0479	56.3	44.3	21561	14004	6365	6630	75	356.63
Ma'anshan	7.99	1.01629	59.4	52.5	27329.4	6486	3456	3949	44	218.77
Tongling	5.47	1.05584	74.9	58.3	21825	4186	1883	1941	17	73.13
Anqing	11.04	1.12147	38.1	40.1	18004.8	16067	7492	6539	51	530.6
Chuzhou	11.35	1.11155	43.4	43.3	17918	12009	5071	4786	67	393.13
Chizhou	8.36	1.10159	46	33.5	18925	4536	2416	2191	28	141.39
Xuancheng	9.34	1.07785	45	39.3	17994.6	8556	3833	3613	36	254.74

## Sheet: 2012
City	Proportion of medical financial expenditure	Basic health insurance participation rate	Level of urbanization	Urban Digital Development Index	Disposable income per capita	Number of beds	Number of practicing (assistant) physicians	Number of registered nurses	Number of hospitals	Number of resident urban population
Shanghai	4.7	0.8544	89.3	89.8	40188	109612	54218	63229	317	2398.5
Nanjing	5.89	0.843347	80.2	71.8	36322	37775	19101	22953	174	816.1
Wuxi	5.27	0.677	72.9	76.4	35663	29073	13092	14873	113	646.55
Changzhou	5.82	0.848579	66.2	61.3	33587	20497	10094	10192	44	468.68
Suzhou	4.97	0.908292	72.3	72.5	37531	46070	23194	21943	163	1054.91
Nantong	6.85	0.974052	58.7	63.1	28292	31495	14835	12800	200	729.73
Yangzhou	6.54	0.77206	58.8	58.6	28001	17704	8818	8240	59	446.72
Zhenjiang	6.19	0.7647	64.2	61.4	30045	12574	6881	6609	39	315.48
Yancheng	7.79	0.8991	55.8	57	21941	26598	13945	9587	138	721.63
Taizhou	7.89	0.987682	57.9	58.5	26574	18361	9461	7174	47	462.98
Hangzhou	7.11	1.00806	74.3	86.9	37511	49471	27369	28382	198	880.2
Ningbo	6.8	0.887196	69.4	76.7	37902	28290	19055	18280	108	763.9
Wenzhou	7.72	0.841053	66.7	61.4	34820	26159	19537	16197	109	915.6
Huzhou	7.14	0.895993	55.1	53.9	32987	11265	6262	6148	39	290.5
Jiaxing	5.8	0.466065	55.3	60.8	35696	17992	8458	10010	45	454.4
Shaoxing	7.42	0.921836	60.1	59	36911	18796	10638	9504	40	494.3
Jinhua	9.44	0.882962	61.4	62.5	33164	20223	10166	10123	79	539.9
Taizhou	6.67	0.983001	56.9	58.7	33979	18729	12944	10873	36	600.5
Zhoushan	6.62	0.995368	65.3	34.4	34224	4562	2703	2450	15	114
Hefei	6.12	0.996648	66.4	70.3	25434	37188	15303	18161	135	757.2
Wuhu	6.57	1.04545	58	50.5	23784	14598	6754	7186	75	357.8
Ma'anshan	6.73	1.0106	61.2	52.6	30937	6713	3639	4297	49	219.5
Tongling	6.99	0.983051	76.3	58.7	24685	4671	1913	2046	17	73.4
Anqing	11.12	0.946107	39.6	42.7	20453	17379	7737	7000	58	532
Chuzhou	11.44	0.943864	45.1	45.7	20426	13558	5321	5239	67	394.5
Chizhou	8.97	0.971298	47.5	36	21386	5052	2565	2459	29	141.9
Xuancheng	10.31	1.11946	46.7	39.7	20477.9	9328	4338	4249	39	255.6

## Sheet: 2013
City	Proportion of medical financial expenditure	Basic health insurance participation rate	Level of urbanization	Urban Digital Development Index	Disposable income per capita	Number of beds	Number of practicing (assistant) physicians	Number of registered nurses	Number of hospitals	Number of resident urban population
Shanghai	5	0.8642	89.6	90.5	43851	114314	58070	67941	328	2448.43
Nanjing	5.7	0.861902	80.5	76.2	39881	41760	20662	25413	186	818.78
Wuxi	5.33	0.7309	73.7	80.6	38999	33243	14767	16757	132	648.41
Changzhou	6.29	0.864475	67.5	64.9	36946	21286	10850	11108	45	469.21
Suzhou	5.03	0.933561	73.2	75.2	41143	51663	24296	24097	181	1057.87
Nantong	7.18	0.981532	59.9	68.1	31059	33234	15579	13862	200	729.77
Yangzhou	6.68	0.959612	60	64.2	30690	19202	9276	8924	62	447
Zhenjiang	5.72	0.8055	65.4	65.6	32977	14311	7204	7346	40	316.54
Yancheng	7.95	0.8745	57.2	62	24119	30461	15008	11232	139	721.98
Taizhou	7.99	0.995923	59	63.6	29112	19937	9567	7945	50	463.4
Hangzhou	7.26	1.01207	74.9	89.1	39310	52056	29686	30996	208	884.4
Ningbo	6.62	0.892941	69.8	78.2	41729	29356	19949	19668	109	766.3
Wenzhou	7.98	0.852324	67	66	37852	29729	21093	17723	113	919.7
Huzhou	7.51	0.907598	56	58.4	36220	12079	6569	6698	39	291.6
Jiaxing	5.62	0.853026	57.1	64.7	39087	19412	8837	10546	45	455.8
Shaoxing	8.2	0.929752	61	64	40454	20084	11605	20084	41	494.9
Jinhua	9.06	0.895396	62.2	67	36423	22882	13374	11760	105	542.8
Taizhou	7.19	0.983222	58.1	63.7	37038	20072	13338	11613	36	603.8
Zhoushan	6.07	0.82549	65.8	35.8	37646	4621	2847	2729	16	114.2
Hefei	5.89	1.01024	67.8	72.1	28083	39045	16353	19491	141	761.14
Wuhu	6.77	1.03444	59.4	60.7	26264	14855	6920	7852	72	359.56
Ma'anshan	7.1	0.973814	62.6	51.2	34048	7258	3919	4412	48	220.8
Tongling	5.21	1.0259	77.6	58.5	27154	4979	2023	2324	18	73.62
Anqing	11.52	1.07154	41	45.3	22683	18069	8313	7705	61	534.47
Chuzhou	11.02	1.9622	46.5	48.2	22591	14543	5813	5670	63	396.18
Chizhou	9.25	1.05629	48.8	38.5	23482	5445	2869	2625	29	142.23
Xuancheng	10.95	1.17713	48.1	39.3	22731	10084	4725	4388	39	256.31

## Sheet: 2014
City	Proportion of medical financial expenditure	Basic health insurance participation rate	Level of urbanization	Urban Digital Development Index	Disposable income per capita	Number of beds	Number of practicing (assistant) physicians	Number of registered nurses	Number of hospitals	Number of resident urban population
Shanghai	5.2	0.873	89.3	91.6	47710	117510	61328	71939	332	2467.06
Nanjing	6.54	0.904965	80.9	80.6	37283	43688	21602	27363	186	821.61
Wuxi	5.42	0.7655	74.5	82.2	36471	34998	15562	17866	139	650.01
Changzhou	7.37	0.878315	68.7	67.8	32662	23634	11381	11706	51	469.64
Suzhou	5.37	0.960482	74	78.8	39780	55218	25352	25375	185	1060.4
Nantong	8.29	0.987961	61.2	70.2	25340	35136	16366	15637	201	729.8
Yangzhou	7.73	0.934975	61.2	66.6	24157	19765	9491	9382	63	447.79
Zhenjiang	5.98	0.85	66.6	67.2	28850	14490	7516	7630	43	317.14
Yancheng	8.27	0.838	58.5	64.7	20543	35282	16233	13300	144	722.28
Taizhou	8.49	0.980566	60.2	65.4	23833	20926	9708	8573	52	463.86
Hangzhou	7.46	0.999855	75.1	90	39237	55779	31977	34724	218	889.2
Ningbo	7.45	0.876727	70.3	78.3	38074	30852	20984	20864	123	781.1
Wenzhou	9.47	0.85557	67.2	68.6	40510	31464	21855	19479	129	906.8
Huzhou	8.58	0.90781	57.4	60.7	38959	11632	6819	7319	41	293
Jiaxing	6.67	0.861083	59.2	67.4	42143	21038	9280	11384	49	457
Shaoxing	9.49	0.928001	62.1	65.7	35335	21038	12012	11114	45	495.6
Jinhua	10	0.905654	63.3	69.3	31599	24437	13833	13196	113	543.7
Taizhou	8.13	0.977496	59.5	66.4	39763	22267	14266	12731	36	601.5
Zhoushan	7.27	0.853997	66.3	38.1	35330	5050	3055	2958	24	114.6
Hefei	6.36	0.992404	69.1	74.7	24272	41672	17163	21137	144	769.6
Wuhu	8.25	1.02189	60.7	63.5	21947	17398	7400	8594	78	361.7
Ma'anshan	9.1	0.936934	63.9	53.7	25648	8019	4107	4794	53	222.9
Tongling	5.19	1.00615	78.7	61	26178	5687	2162	2528	19	73.8
Anqing	12.42	1.0524	42.2	47.7	22109	18814	8581	8247	65	537.6
Chuzhou	11.95	1.01845	47.8	50.7	22091	15020	6013	5996	60	398.5
Chizhou	9.11	1.04337	50.1	41.1	16089	5507	2820	2718	28	143
Xuancheng	9.77	1.12597	49.3	41.8	26289	10579	4861	4935	38	257.4

## Sheet: 2015
City	Proportion of medical financial expenditure	Basic health insurance participation rate	Level of urbanization	Urban Digital Development Index	Disposable income per capita	Number of beds	Number of practicing (assistant) physicians	Number of registered nurses	Number of hospitals	Number of resident urban population
Shanghai	4.9	0.8743	88.5	92.3	49867	122813	63118	75438	338	2457.59
Nanjing	6.94	0.855553	81.4	82.5	40455	46643	22307	28850	197	823.59
Wuxi	5.56	0.8066	75.4	80.1	39461	27366	16632	19342	150	651.1
Changzhou	7.93	0.79989	70	69.8	35379	24263	12009	12531	49	470.14
Suzhou	5.23	0.835422	74.9	80.4	43000	59304	26197	28202	194	1061.6
Nantong	9.28	0.942922	62.8	73.2	27584	39147	17967	18187	216	730
Yangzhou	7.31	0.954528	62.8	70.7	26253	20121	9826	9938	63	448.36
Zhenjiang	18.67	0.8694	67.9	69.6	31263	14637	7658	7965	45	317.65
Yancheng	8.13	0.8843	60.1	59.8	22419	37169	17767	14600	149	722.85
Taizhou	9.22	1.01244	61.6	65.1	25927	21838	10176	9398	56	464.16
Hangzhou	6.36	0.90102	75.3	91.9	42642	63632	34832	38182	244	901.8
Ningbo	6.73	0.814607	71.1	80	41373	32871	21937	22159	132	782.5
Wenzhou	9.76	0.833837	68	71.4	36459	35182	24310	22030	133	911.7
Huzhou	8.54	0.847479	59.2	60.9	42238	13254	7370	8124	51	295
Jiaxing	6.48	0.78272	60.9	67	45499	23214	9837	12046	57	458.5
Shaoxing	8.9	0.651521	63.2	68.5	38389	23385	12911	12546	66	496.8
Jinhua	9.27	0.737029	64.5	68.4	34378	26559	14756	14330	124	545.4
Taizhou	7.68	0.90928	60.3	65.9	33788	24784	15723	14666	37	604.9
Zhoushan	6.95	0.86937	66.9	39	38254	5500	3328	3168	27	115.2
Hefei	6.71	0.888333	70.4	77	26605	43516	17730	22381	146	778.95
Wuhu	7.82	1.05944	61.96	65	23998	18682	7558	8992	78	365.45
Ma'anshan	8.84	1.03269	65.15	52.5	27969	8446	4362	4996	55	226.22
Tongling	5.42	1.25489	52.73	59.4	28551	6063	2218	2674	18	159.22
Anqing	12.51	1.17681	45.87	51.5	23966.2	19501	8753	9043	72	458.61
Chuzhou	11.96	1.05922	49.02	53.1	24168	15980	6134	6413	61	401.71
Chizhou	9.84	1.14746	51.11	43.3	17577	6308	2859	2827	32	143.63
Xuancheng	10.35	1.08448	50.64	40	28602.4	11231	5045	5312	40	259.24

## Sheet: 2016
City	Proportion of medical financial expenditure	Basic health insurance participation rate	Level of urbanization	Urban Digital Development Index	Disposable income per capita	Number of beds	Number of practicing (assistant) physicians	Number of registered nurses	Number of hospitals	Number of resident urban population
Shanghai	5.5	0.74665	89	89	54305	129166	65519	79373	349	2419.7
Nanjing	6.4	0.837013	82	73.4	44009	49857	25272	32093	209	827
Wuxi	5.82	0	75.8	75.9	42757	38474	18100	20500	159	652.9
Changzhou	8.81	0.836572	71	61.7	38435	25370	12400	13500	56	470.83
Suzhou	5.51	0.883536	75.5	70.6	46595	63241	27667	30699	206	1064.74
Nantong	9.29	0.966623	64.4	63.9	30084	39147	17967	18187	216	730.2
Yangzhou	7.89	0.823175	64.4	56.3	28633	20683	10405	10406	69	449.14
Zhenjiang	6.43	0	69.2	58.6	34064	14585	7884	8278	47	318.13
Yancheng	9.55	0	61.6	55.3	24463	38663	18124	14800	151	723.5
Taizhou	8.83	0.993747	63.2	56.5	27910	23324	11287	10200	67	464.58
Hangzhou	6.91	1.55295	76.2	85.9	46116	69452	38172	42011	277	918.8
Ningbo	6.88	0.918095	71.9	76.3	44641	34577	22941	23714	143	787.5
Wenzhou	10.3	0.833417	69	59.1	39601	35688	24976	23569	138	917.5
Huzhou	8.12	0.889008	60.5	51.1	45866	14113	7619	8657	54	297.5
Jiaxing	6.51	1.29053	62.9	58.9	49149	24467	10408	13246	65	461.4
Shaoxing	8.42	0.914234	64.3	57.6	41506	25459	14171	13872	70	498.8
Jinhua	8.86	0.878786	65.7	62.2	37159	28256	15630	15682	126	552
Taizhou	8.11	0.992582	61.3	57.3	36915	26845	16637	16180	100	608
Zhoushan	6.3	0.58204	67.5	32.8	41564	5510	3422	3348	29	97.33
Hefei	6.07	0.980735	72.05	64.8	29113	45354	19285	24426	154	786.9
Wuhu	7.93	1.0479	63.46	44.3	28811	19112	7936	9365	81	367
Ma'anshan	8.38	1.01629	66.49	52.5	30437	8569	4402	5164	55	227.2
Tongling	8.73	1.05584	54.14	58.3	21273	8710	3314	3700	27	160.1
Anqing	11	1.12147	47.19	40.1	25658	18212	8090	8321	65	461.2
Chuzhou	10.92	1.11155	50.4	43.3	26448	17314	6314	6829	62	404.4
Chizhou	11.05	1.10159	52.3	33.5	19058	6169	2878	2926	29	144.3
Xuancheng	10.11	1.07785	52.14	39.3	30940	11786	5151	5047	40	260.1

## Sheet: 2017
City	Proportion of medical financial expenditure	Basic health insurance participation rate	Level of urbanization	Urban Digital Development Index	Disposable income per capita	Number of beds	Number of practicing (assistant) physicians	Number of registered nurses	Number of hospitals	Number of resident urban population
Shanghai	5.5	0.761439	89.1	89.8	58988	134607	68271	84037	363	2418.33
Nanjing	6.62	0.843347	82.29	71.8	48104	52244	26798	34443	220	833.5
Wuxi	5.91	0.823775	76	76.4	46453	41956	19600	22500	166	655.3
Changzhou	7.56	0.848579	71.8	61.3	41879	26679	13100	14300	67	471.73
Suzhou	5.84	0.908292	75.8	72.5	51208	66640	30259	34468	193	1068.36
Nantong	10	0.974052	66.03	63.1	33011	42336	18795	19376	222	730.5
Yangzhou	8.74	0.77206	66.05	58.6	31370	15261	10872	11336	69	450.82
Zhenjiang	6.27	0.344914	70.5	61.4	37169	15169	8074	8688	50	318.63
Yancheng	10.12	0	62.9	57	26740	39985	18192	15800	163	724.22
Taizhou	9.1	0.987682	64.93	58.5	30562	25581	11629	10900	71	465.19
Hangzhou	7.29	1.00806	76.8	86.9	49832	75948	41833	46343	302	946.8
Ningbo	6.15	0.887196	72.4	76.7	48233	37315	24268	25207	154	800.5
Wenzhou	9	0.841053	69.7	61.4	43185	39947	26674	26011	142	921.5
Huzhou	8.66	0.895993	62	53.9	50193	15669	8080	9405	58	299.5
Jiaxing	6.55	0.466065	64.5	60.8	53301	26453	11392	13946	75	465.6
Shaoxing	9.22	0.921836	65.5	59	45306	27061	15195	15054	76	501
Jinhua	8.83	0.882962	66.7	62.5	40629	30397	16372	16721	131	556.4
Taizhou	7.58	0.983001	62.2	58.7	40439	28257	17235	17150	111	611.8
Zhoushan	6.83	0.995368	67.9	34.4	45195	5723	3581	3512	30	97.15
Hefei	7.81	0.996648	73.75	70.3	31950	49357	20964	27113	172	796.53
Wuhu	8.68	1.04545	65.05	50.5	30002	20342	8291	9944	83	369.62
Ma'anshan	9.26	1.0106	67.89	52.6	33260	9242	4756	5588	62	229.35
Tongling	9.11	0.983051	55.79	58.7	23292	8358	3337	3862	28	171.1
Anqing	11.59	0.946107	48.57	42.7	28193	19780	8638	8822	69	530.5
Chuzhou	11.76	0.943864	51.89	45.7	28984	18279	6625	7602	64	454.25
Chizhou	10.14	0.971298	53.67	36	20718	6395	2932	3133	30	162.36
Xuancheng	11.15	1.11946	53.69	39.7	31115	12751	5344	5857	46	280.44

## Sheet: 2018
City	Proportion of medical financial expenditure	Basic health insurance participation rate	Level of urbanization	Urban Digital Development Index	Disposable income per capita	Number of beds	Number of practicing (assistant) physicians	Number of registered nurses	Number of hospitals	Number of resident urban population
Shanghai	5.6	0.770524	89.1	90.5	64183	147249	74948	93478	364	2423.78
Nanjing	6.25	0.861902	82.5	76.2	52916	54992	29799	38258	222	843.6
Wuxi	6.2		76.3	80.6	50373	45803	21000	24400	185	657.5
Changzhou	7.93	0.864475	72.5	64.9	45933	26649	14100	15400	78	472.9
Suzhou	5.78	0.933561	76.1	75.2	55476	68921	32852	37584	206	1072.2
Nantong	9.62	0.981532	67.1	68.1	37071	44126	19852	20423	246	731
Yangzhou	6.98	0.959612	67.1	64.2	34076	23355	11209	11659	80	453.1
Zhenjiang	7.33	0	71.2	65.6	40883	15624	8200	9200	50	319.6
Yancheng	9.32	0	64	62	29488	39879	18753	16700	164	720
Taizhou	9.02	0.995923	66	63.6	34214	28275	12251	12500	79	463.6
Hangzhou	6.45	1.01207	77.4	89.1	54348	81215	44896	49911	316	980.6
Ningbo	5.96	0.892941	72.9	78.2	52402	38718	25850	27078	170	820.2
Wenzhou	8.7	0.852324	70	66	46920	42432	28387	27419	145	925
Huzhou	8.29	0.907598	63.5	58.4	54861	16873	8847	10452	62	302.7
Jiaxing	6.09	0.853026	66	64.7	58046	27969	11392	13946	82	472.6
Shaoxing	8.72	0.929752	66.6	64	49389	27329	15662	15691	81	503.5
Jinhua	8.91	0.895396	67.7	67	44326	33120	17286	17857	137	560.4
Taizhou	7.88	0.983222	63	63.7	43973	29861	18103	18493	122	613.9
Zhoushan	5.7	0.82549	68.1	35.8	49217	6407	3830	3827	33	117.3
Hefei	7.09	1.01024	74.97	72.1	35175	54910	22320	29564	171	808.74
Wuhu	8.74	1.03444	65.54	60.7	31523	21448	8885	10201	81	374.82
Ma'anshan	9.83	0.973814	68.25	51.2	36482	9596	5045	5922	63	233.71
Tongling	9.61	1.0259	55.99	58.5	25443	9428	3546	4201	30	162.91
Anqing	11.67	1.07154	49.22	45.3	27995	21158	8880	9320	73	469.13
Chuzhou	11.59	1.9622	53.42	48.2	31894	19159	6840	8059	70	411.42
Chizhou	10.39	1.05629	54.1	38.5	22660	7192	3001	3294	33	147.45
Xuancheng	11.6	1.17713	55.21	39.3	36752	13571	5506	6220	47	264.83

## Sheet: 2019
City	Proportion of medical financial expenditure	Basic health insurance participation rate	Level of urbanization	Urban Digital Development Index	Disposable income per capita	Number of beds	Number of practicing (assistant) physicians	Number of registered nurses	Number of hospitals	Number of resident urban population
Shanghai	6	0.778567	89.2	91.6	69442	154637	77729	97072	387	2428.14
Nanjing	7.08	0.904965	83.2	80.6	57630	59046	33700	42461	248	850
Wuxi	6.51	0.72906	77.1	82.2	54847	49411	23166	26585	205	659.15
Changzhou	7.49	0.878315	73.3	67.8	49840	28322	14831	16400	86	473.6
Suzhou	5.98	0.960482	77	78.8	60109	71657	35541	40387	221	1074.99
Nantong	9.37	0.987961	68.1	70.2	40320	46375	20851	21487	229	731.8
Yangzhou	7.41	0.934975	68.2	66.6	37074	24994	12557	12109	76	454.9
Zhenjiang	6.28	0	72.2	67.2	44259	15844	8469	9556	53	320.35
Yancheng	8.92	0	64.9	64.7	32096	40301	19583	17400	164	720.89
Taizhou	8.24	0.980566	66.8	65.4	37306	29885	13309	13300	87	463.61
Hangzhou	6.66	0.999855	78.5	90	59261	85708	48962	55004	343	1036
Ningbo	6.46	0.876727	73.6	78.3	56982	43373	29565	31466	180	854.2
Wenzhou	8.4	0.85557	70.5	68.6	51490	44038	30136	29219	147	930
Huzhou	8.87	0.90781	64.5	60.7	60023	18276	9422	10989	70	306
Jiaxing	5.32	0.861083	67.4	67.4	63234	28573	13422	15895	87	480
Shaoxing	9.63	0.928001	68.4	65.7	53839	28581	16312	16679	89	505.7
Jinhua	8.78	0.905654	68.7	69.3	48155	34340	18938	19667	145	562.4
Taizhou	7.87	0.977496	63.7	66.4	47988	31187	19258	20442	133	615
Zhoushan	5.91	0.853997	71.2	38.1	53568	6281	3883	3878	34	117.6
Hefei	6.75	0.992404	76.33	74.7	38806	59050	26816	34706	200	818.9
Wuhu	8.38	1.02189	66.41	63.5	34404	21700	9052	10532	79	377.8
Ma'anshan	9.19	0.936934	70.69	53.7	39783	10326	5377	6284	64	236.1
Tongling	10.04	1.00615	65.26	61	27794	9351	3565	4306	30	164.1
Anqing	11.99	1.0524	54.28	47.7	30664	22170	9414	9993	85	472.3
Chuzhou	11.73	1.01845	60.82	50.7	35271	21694	8357	10691	80	414.7
Chizhou	10.52	1.04337	58.6	41.1	24787	7862	3091	3566	37	148.5
Xuancheng	11.19	1.12597	59.55	41.8	40318	14533	5699	6435	50	266.1

## Sheet: 2020
City	Proportion of medical financial expenditure	Basic health insurance participation rate	Level of urbanization	Urban Digital Development Index	Disposable income per capita	Number of beds	Number of practicing (assistant) physicians	Number of registered nurses	Number of hospitals	Number of resident urban population
Shanghai	6.7	0.781398	89.3	92.3	72232	161521	82299	103050	405	2488.36
Nanjing	6.89	0.855553	86.8	82.5	60606	62937	35577	45473	271	931.97
Wuxi	7.42	0.672669	82.8	80.1	57589	51562	25031	27999	210	746.4
Changzhou	8.34	0.79989	77.1	69.8	52080	29327	15408	17349	84	527.96
Suzhou	5.98	0.835422	81.7	80.4	62582	74684	37185	41969	234	1274.96
Nantong	9.37	0.942922	70.4	73.2	42608	49511	22375	22437	227	772.8
Yangzhou	6.29	0.954528	71	70.7	38843	26316	13203	12800	91	456.1
Zhenjiang	6.55	0	79.5	69.6	46180	17300	8965	9678	53	321.1
Yancheng	10.12	0	64.1	59.8	33707	43324	21200	20300	167	671.06
Taizhou	8.49	1.01244	68.1	65.1	39210	30400	14000	13700	91	451.68
Hangzhou	7.2	0.90102	83.3	91.9	61879	90057	51135	58542	353	1196.5
Ningbo	7.12	0.814607	78	80	59952	44447	31891	34156	195	942
Wenzhou	10.27	0.833837	72.2	71.4	54025	43790	31472	31386	150	958.7
Huzhou	8.61	0.847479	65.6	60.9	63879	18420	9851	11685	72	337.2
Jiaxing	6.38	0.78272	71.3	67	66973	29133	15322	16960	94	541.1
Shaoxing	11.62	0.651521	71	68.5	56600	32012	17831	17204	96	529.1
Jinhua	9.44	0.737029	68.2	68.4	50580	35566	19994	20929	149	706.2
Taizhou	9.68	0.90928	62	65.9	50643	31594	20053	21081	135	662.7
Zhoushan	6.29	0.86937	71.9	39	55830	6157	4027	4003	35	115.9
Hefei	7.44	0.888333	82.28	77	41619	67871	29045	36325	213	937.34
Wuhu	9.18	1.05944	72.31	65	36829	26954	10555	11666	101	364.58
Ma'anshan	10.08	1.03269	71.69	52.5	42392	14584	5837	6512	68	216
Tongling	10.57	1.25489	66.17	59.4	29568	10032	4129	4569	31	131
Anqing	11.76	1.17681	55.52	51.5	31237	26852	11001	12015	91	417
Chuzhou	11.13	1.05922	61.84	53.1	37787	26295	10327	12972	78	399
Chizhou	11.96	1.14746	59.68	43.3	26405	8980	3793	4100	39	134
Xuancheng	12.13	1.08448	60.82	40	42992	15759	6614	7620	61	250

[truncated: 1 more sheets: 2021]
